# Supplementary material for: Genome-Wide Identification of NAC Gene Family Members of Tree Peony (Paeonia suffruticosa Andrews) and Their Expression under Heat and Waterlogging Stress
Source: Int J Mol Sci. 2024 Aug 28;25(17):9312. doi: 10.3390/ijms25179312 (PMC11395581; doi:10.3390/ijms25179312)
Supplement: Supplementary file 1 [file ijms-25-09312-s001.zip]

Archive with 4 entries (4 files):
- Figure S1.tif
- File S1.txt
- Table S2.pdf
- Table S1.pdf
