# Supplementary material for: Genome-Wide Identification of NAC Gene Family Members of Tree Peony (Paeonia suffruticosa Andrews) and Their Expression under Heat and Waterlogging Stress
Source: Int J Mol Sci. 2024 Aug 28;25(17):9312. doi: 10.3390/ijms25179312 (PMC11395581; doi:10.3390/ijms25179312)
Supplement: Supplementary file 1 [file ijms-25-09312-s001.zip › File S1.txt]

>PsNAC01(psu.T.00001673.1)
MEILSMESLPLGFRFHPTDEELINHYLRLKINGRNSEVQVIPEIDVCKWE
PWDMPGLSVIKTQDPEWFFFCPLDRKYPNGVRSNRATDAGYWKATGRDRT
IKSRKSANNTKPLIGMKKTLVFYRGRAPKGERTHWIMHEYRATEKDLDGT
SPGQSAFVLCRLFRKSDEKTDVVKYDEIDPTGSSPATTKSSPDEASSDLV
QEPAVSDMQDGMQPEGIKWLTDKSDNLNHDTRVPGESCCNSYLASDVEDH
VAEDTAIQEYPELGEDLNFYEPNHGQIDCKVFSPLRSQYHTELPPYADSP
FACEFGNDYGLNFQDGTDEQDVYLTELLGEVFNNHEHSCEESTSQKNSVI
GSETCLPSDNIFMLTEGHPGNPHVEGNGVYSDTDAEVAQMQYDPVVGSSG
WFDEYVDRKVCFQMDTYPSLDSFYEPDLGGGNMGVLGDDSALGSYYGWSN
NFDGSDANNSINNGDNHVGGTGIKIRPRQPQHRPSAGNIASQGIAPRRIR
LQIETSPPVKLSDTSSSKEHEAQPTVTEAIEGTERPLDTSEPIEKGYFLK
FENQNRELLIYPLQN
>PsNAC02(psu.T.00002473.1)
DWLGLPAGVKFDPTDQELIEHLEAKVESKDFKSHPLIDEFIPTIEGEDGI
CYTHPEKLPGVTRDGLSRHFFHRPSKAYTTGTRKRRKIQTECDLQGGETR
WHKTGKTRPVMVNGKQKGCKKILVLYTNFGKNRKPEKTNWVMHQYHLGQH
EEEKEGELVVSKIFYQTQPRQCNWSSDRSAAIGEAISTDPVSRRESGSGS
SSSKEVIAQRDELYDGHAAHGVAATLSSYSTMDMQQLKSDHFSFVPFRKS
FDEHHHHQQQQQQQQQQQQHQQHHKLGGRSASGLEELIMGCTSSTDIKE
>PsNAC03(psu.T.00002602.1)
MLLPVGFRFTPTDEELVGDYLYRKLHGLDMEAPVIVEKDVYARAPWLLDN
WSAQASWMVGLERYYFVKREKKSKLGNGTRPNRDVPGVGWWKANSGDKEI
KDGQLRRLGFLKTLTFYCYTNEKQDRNAREKTNWIMHEYRLPYDIFQEWV
LCRIRYNSKQEAQENDSIEGEDLIGNYMSMLAADQKQGIIPINHDQQEGS
FEADLAVFIERFQDEILCQQWTRANLVPSKPLKSSNKKMAAAMSLAAPCL
NRNME
>PsNAC04(psu.T.00003097.1)
MLLPVGFRFTPTDEELVGDYLYRKLHGLDMEAPVIVEKDVYARALGFSTT
VRSAQASWMVGLERYYFVKREKKSKLGNGTRPNRDVPGVGWWKANSGDKE
IKDGQLRRLGFLKTLTFYCYTNEKQDRNAREKTNWIMHEYRLPMIIPRMG
SLPH
>PsNAC05(psu.T.00005034.1)
MNGGLSLPPGFRFHPTDEELVIHYLCRKCASQSIAVPIIKDIDLYKYDPW
QLPERALYGEKEWYFFSPRDRKYPNGSRPNRAAGTGYWKATGADKPIGRP
NTVGIKKALVFYAGKAPRGVKTNWIMHEYRLANVDRSAGKKNNSRLDDWV
LCRLYNKKGSTEGLYNKKSSTEDQKPAKFSEIEEFKPDSLNKMESRYQQP
PPLKNEYFHFDTSDSVPVLYTESSCSEHEHEHEHVVSPELTWNKEVQSEP
KWNDLENVLDFQYNYMDAFSGDPFSNQVQLNVEQSTPLQDMFMFLQKSV
>PsNAC06(psu.T.00006762.1)
MATEASSSASMTMLFPGFHINISDEQLVVNYLIPKNHDKSFSPDAIPEVN
IYNCEPWDLQAIDKPKQMGGYQELLFFTPLESKYESGSKMNRSTNQGYWK
ASGRIRLPDEALKTDSNMQNEYVVCKIFKLGRFGTQFDEREDAADQSNPG
NFSLQIYSKRESEANSLENLKTAAENLLFLKNSSPAALPKSLEPFECFQV
HGQGPEIPDLNGDIPPYWKEVIDNLQIENQNLTLQMQNLKAELQSAQAMV
NKLGLQIVYSNNENKDLKRIKRI
>PsNAC07(psu.T.00006929.1)
MERDGEDKMKAVLQSPTGFRFHPTDEELVTRYLCRKCSSRPIPVPIIAEV
DLYKYDPWQLPGTFNLCYLFSSSFKLLSLIFGAFLDVAILVVEFTEMALY
GEEEWYFFSPRYRKYPKCCRPSRTAGTGFWKATGRNKAIGPVGRKTILVF
YSGKLPKAEKTNWLDDWVLCRIHKKTGAVSNKRKTTSSGLLRESGAQPQA
SWASLAKVNDRVYLGPSGSVPKLLTDSSYSEQVVLPEFKEEESYLDSNGE
KIVGYPFNYMGATEATERQELLMWLDNDYKTWMI
>PsNAC08(psu.T.00007508.1)
MEFDQVPPSFRFKPSDEELIKHYLLHKVIGRPLSTDIAITECEVYGMEGL
WKKRFETGPQTNTLYFFTHLKTKTANGKKNMERSAGGGCTWKNQTDSNIC
CGKTKQHIGYVTMFSHTNNRKATKEWVMHEYRLSHDLLKGITRSGIHLEE
VPVICKIERLKPKDNDAPKAAHQQIFPLPNNNTWQTTVPSVAAAGSQHHS
YSSPPPLPLLSGCQTTILLGSNPRSIMIPPLQIPVNISFLPTNAPIPCFM
MLLPPP
>PsNAC09(psu.T.00008402.1)
MRCECQDLTRKWENMNTFTHVPPGFRFHPTDEELVDYYLRKKVTSRRIDL
DIIKDVDLYKIEPWDLQELCRIGTEEQNEWYFFSHKDKKYPTGTRTNRAT
AAGFWKATGRDKAIYSKHDLVGMRKTLVFYKGRAPNGQKSDWIMHEYRLE
TEENGTTQEEGWAVCRVFKKRITATRKVSEHESPCWYDDQVVSFMPDMDS
PKQNSHHHLAYNLPYSCKKEQDHLQFQIPQEQHFLQFPHLESPKVVLQTA
GTTACNSIAAYGHDYQHHHINHASTISTSLTHDQNMQYPPIIYHNEQAVE
QVTDWRLLDKFVASQLSQGDVQKETSYSNAACSVFHDSDDHDNLIIPLLN
KQEDQLPETASDSTPPTISQLAIGREFDDNNMDLVVEHVIPGTQDREIVD
GDKSYMAMVSRRLCRGEINVVNANLESEDDLEGIHLESDHIDPLPNIAKG
PGLYGVDLGEGEDEMFELSEDDMEWEPCGDDDPNEACLDRLNVEDDDFQS
SEDQLSNNDSDFEDLCKLREEDDDLADFDQNDKYLMVHAYEDSLDGKHLS
QARPPK
>PsNAC10(psu.T.00009380.1)
MDTFSHVPPGFRFHPTDEELVDYYLRKKIASRRIDLDVIKEVDLYKIEPW
DLQELCKIGTEEQSDWYFFSHKDKKYPTGTRTNRATKAGFWKATGRDKAI
YTKHTLIGMRKTLVFYKGRAPNGQKSDWIMHEYRLETNENATPQEEGWVV
CRVFKKRLATIRKVGEHESPSWYDEQVSFMPDIDSPSQISQPYTPYHHHH
YNCKQELDHSQYNMPHDTFLQLPQLESPKVDPHSASNSVVPYGIFGRNMQ
PATQEVQLQQSYQQNMNSLYGNSSEKAMDQVTTDWRVLDKFVASQLSQGD
PSKENNYSNNAAAFHLGEEINILANDSQRPESASEYPTTSSSSCQIELQP
PATAVLFRPIPAYTHSFGHPRLSVNSANSPTRGNSGVVQIEIRSATCRRC
TVVQTVEWTAVQASADRETGFRFQVMFPSTLLGTGENWTLLKTISVTEYL
NYEADQGYSPGAESHELTKTLAEKVGKYVEAMEKVKLKQGLKIAMGISGE
GNAYLQVLEQLNYPHGTQVSLCDESGDIERARKPWELLPVGHKIGKPKPI
FKELKDDEVEFFRKKFAGSQSDRIVRAEAEASKIAEQLCLEARARVE
>PsNAC11(psu.T.00009581.1)
MQRDGEDKMKAVLQSPTGFRFHPTDEELVTRYLCRKCSSRPIPGPIIAEV
DLYKYDPWQLPEMALYGEEEWYFFSPRYRKYPKCCRPSRTAGTGFWKATG
RNKAIGPVGKTILVFYSGKLPKAEKTNWVMHEYSLVDVETSNRNQNNSML
DDWVLCRIHKKTGAVSNKRKTTSSGLLRESGAQPQASWASPAKVNDRVYL
GPSGSVPKLLTDSSYSEQVALPEFKEEESYLHSNGEKIVGYPFNYMGATE
PTERQELLMWLDNGYKTG
>PsNAC12(psu.T.00009747.1)
MTKLPVRYRFNPTDEELVFHNKVMGKPFSCDKAIVERDLEISKDQRFRVL
FDREIKKGITRNQENLSDVLGQIGGSNGEIVVGYWFNPTDEDFVSHYMYN
KVMGKPLSCDKAIVERDLYGEASWEIFNDSIKRNAGDIRYFVTELKGKHN
NNNVGASTLKPYPSRWIGKGKGGFWNGKASDKPISDFYGRIIGYMKQLSH
KPGKQDYKDGWKGKLKLPSHDSTPHLLTERRFQSPWLCGGVVISILEEEF
PIPQMIEDQNPHSLYESGGVVISNLEIVACAANNEIVCLTEEEMLSLMSS
I
>PsNAC13(psu.T.00010123.1)
MESFDKVPQGYRFKPSDEVLITHYLLRKVAGRPMSSDLAITECDVYGRDQ
LWKKIFDKRPNAKALYFFTHLKKKTANGKKNMDRCAGPDTTWRNQTETKI
YRPGVGETKLHVGCVTKFSLINNASRKATKEWVMHEYRLSDHLLTGTTRS
GVHFKDEYAICKIKRKKLKGPVAPSESTLSGSGSGSRDDYQTLVSLLLSS
SPLPTCPNNTSLPSVAPTSGYDYQTLHLPSSPVPTWPNNNTCHTSFPSYS
SSSSATSAQSQLGSVDDYQSTHLSSSPVPTWPNNNTCHTSFPSYSSSSSA
TSAQSQLGSVDDCQSTHLSSSPVPTWPNNNTWHTTPISYSSSSAASAQTQ
LHLSYSSPDPFSLPNNNNTCLQYDDSFTNFTTYPTLANQTSNTTSFNLDS
LAPHLTIHPLSVSPLPSINHEQLPAAPQPPAQQDITTLHKALNDEEMAQV
RLIAQMDWHLPAPTPYYPSLEDYDCGEILNQCLSVTHSL
>PsNAC14(psu.T.00012076.1)
MGLPLGFRFCPRDEELVRDFLYRKIHGLNMGDHVIVEKDVYAHEPWLLDN
WSVKACWMTCLERYYFVRREKKAKSTSGNGVRPNRMVGDFQGGFWKANAG
DKHVKDHQGRLLGCLQTLTFYSYNTQRRDRKDSTKTNWIMHEYRLPSKTI
FQEWVLCRINGPPPHQGQGQGVINQQQHQHQHQLGLQDDLNAFFTTPPYQ
GEIHAPTPEGQSIPTETSNHYTLPHQEHNGVGIPNNHDEQKQLALEDEFD
KDFAIFYHAYPDEIHVPTPEGQRIPIQTTPENGTSNSHQEAIPIIPEDQL
SLDLELDFDTILAPFFQPSDDQILNDMPTSFTPEAQSAENYARNNSCMSI
NVQQVSPPQEDNYMEFASYLLLEDTEM
>PsNAC15(psu.T.00013099.1)
MMTCCNGNNGIRICPSCGYQFECREQAARIHDLPGLPAGVKFDPTDQELL
EHLEAKVWPDAHYKLHPLVDEFILTLEGENGICYTHPEKLPGVSKDGLIR
HFFHRPSKAYTTGTRKRRKVHTDTEGSETRWHKTGKTRPVFVNGKVTGYK
KILVLYTNYQKQSKPEKTNWVMHQYHLGNIEEEKEGELVVSKVFYQTQPR
QCGSFMKDSKLPTKLKGPNLTNPSPLEYYNYSSISFDQGGQSRASRGQLI
SNFGVHEGPSFIS
>PsNAC16(psu.T.00014606.1)
MERDGEDKMKAVLQSPTGFRFHPTDEELVTRYLCRKCSSRPIPVPIIAEV
DLYKYDPWQLPGTFNLCYLFSSSFKLLSLIFGAFLDVAILVVEFTEMALY
GEEEWYFFSPRYRKYPKCCRPSRTAGTGFWKATGRNKAIGPVGRKTILVF
YSGKLPKAEKTNWVMHEYSLVDVETSNRNQNNSMLDDWVLCRIHKKTGAV
SNKRKTTSSGLLRESGAQPQSSWASPAKVNDRVYLGPSGSVPKLLTDSSY
SEQVVLPEFKEEESYLHSNGEKIVGYPFNYMGATEPTERQELLMWPDNDY
KTWMI
>PsNAC17(psu.T.00015014.1)
MAELPVGYRFNPTDEELISHYLYNKITGKPLSCDKAIVERDLYAGESPLE
IFRATGTGTGSIRYFFTELSGSSKRCRRTIGNGKGSWGCKARDVAIVDSH
NRTIGQRKQFSYKGGPTEEGKWIMHEFRLDPNPSPKSHLVLCRITDVDEK
ASIFRTESSTSPPLNQAFTSFDMPEAFPVQDTTPSNEAFYAHSVQEMTPL
NEAHSVEDNNMREAFPASQEIMPFNEASSCPIPHNYVKGKVLL
>PsNAC18(psu.T.00015340.1)
MESFDKVPLGYRFKPSDEVLITHYLLRKVAGRPMSSDLAITECDVYGRDQ
LWKKMFDKRPNAKALYFFTHLKKKTANGKKNMDRCAGPDTTWRNQTETKI
YRPGVGETKLHVGCVTKFSLINNASRKATKEWVMHEYRLSDHLLTGTTRS
GMHFKEEYAICKIKRKKLKGPVAPSESTLSGSGSRDDYQTLVSLLLSSSP
LPTCPNNTSLPSVAPTSGYDYQTLHLPSSPVPTWPNNNTRHTSFPSYSSS
SSATSAQSQLGSVDDYQSTHLSSSPVPTWPNNNTCHTSFPSYSSSSSATS
AQSHLGSVDDCQSTHLSSSPVPTWPNNNTWHTTPLAYSSSSATSAQTQLH
LSYSSPDPFSLPNNNNTCLQYDDFLLTSPPILLLPTKPPIPPPLTMTASL
LTSPFTPIRSLFPLLIMSNCLLHRSRQPSRTLLPYTRL
>PsNAC19(psu.T.00016018.1)
MESYYQHFDNSEAHLPPGFRFHPTDEELITHYLIKKVLDSNFTARAIAEV
DLNKCEPWELPGKAKMGEREWYFFSLRDRKYPTGLRTNRATEAGYWKATG
KDREIYSSKTCSLVGMKKTLVFYRGRAPKGEKSNWVMHEYRLEGKFAYHY
LSRSSKDEWVISRVFQKNCTGGSTASGGSGKKSRLSSGMNLYPEVSSPSS
VSLPPLLDSSPYGGTGASSGNAIADRESCSYDGGDTSATAQHVPCFSTIA
AAAASATNFDTHHHPPPGPPHYDLTMSPSVIGAMDPSFSARFQRNVNGGV
SAFPSLRSLQENLQLPFFFPGVAPPPCTVVPAVRMSR
>PsNAC20(psu.T.00016631.1)
MMGDPQNPKSSLSLPPGCRFYPSEEQIVCYYLAHKNAPNTPNDDHNLFGF
DVIKEVNIYNYDPFDLPETTCFPYGYKGRKRHWYCYTSRVGKKREERRGA
GSGFWKRKGKGRDLVGIDGHVVLGRKTSFVFYLGNSPKTAVRTNWFMDEY
ALIDNLKVLVIN
>PsNAC21(psu.T.00017536.1)
MDTARNNLTVPTGFRFVPKDEELVLHYLYSKVTGNPPCPDVPIFECDDVY
GEKAAWRNFFERIPANEHTLYFYSRMKKKTATGSRKDRTTGTVGTWKEQS
DTKIFLHKKCHIGDLRKFSYIQTGTRLATEGWVMHEYRLGGDSVKRIIDG
GVYLSDFQHHVICRIIRKRDQKPDKQQQPLPLIFNRLISFISNPVEDVVQ
SINRSNEVVSQEEQLLPVAAGNMTGLGGSLHQAMNEEQMVETKRIAELDA
IDWSDAMNNDESAWFLDSFESWTPWTDSHINPTTISRD
>PsNAC22(psu.T.00017706.1)
MEGMESCVPPGFRFHPTDEELVGYYLKKKVASQKIDLDVIRDIDLYRIEP
WDLQERCRIGYEEQNEWYFFSHKDKKYPTGTRTNRATMAGFWKATGRDKS
VYNKSKLIGMRKTLVFYKGRAPNGQKTDWIMHEYRLESDENGPPQEEGWV
VCRAFKKRISTQNKSFEGGWDSSYFYDEPSGTVSTSVVHPLELMTSSQPR
QNFLAQNFLPSRKPISFINKEAIKLNVSNFRKQEEEEEKNNRGCSKSNST
TDNVTDWRALDKFVASQLSQEDKYGGDQRVSSAFGADQNSDMALLFLQSG
EDEGDKTNGFLSSNSDCDIGICIFDK
>PsNAC23(psu.T.00019010.1)
MCKLGHRYDSQADIAGSPISKNTIGSRSHGPVSQEWPGLPRGVKFDPSDQ
EILLHLLAKVSVGNSKPHPFIDEFIPTVDEEDGICYTHPRKLPGVKQDGS
VSHFFHRAIKAYNTGTRKRRKIHGDDSGDVRWHKTGRTKPVMLDGVQSGC
KKIMVLYVSMVGGGKPEKTNWVMHQYHLGTGEDEKDGEYIVSKIFYQQQQ
GKLSDKLEQASPESSDPIITKVDPVTPKSVTPQPPRNERTYNNYDHGQES
SLSRMDPPVQNPELECVEDEVQAVCENKENEDHLKEENHVNQMVDDFENN
EVGEDPKWWDSESQYILSSQQLVEGLSLCDEFLQSQSPNRDNGESKSKPR
LSDYAHLGPEYLKKDLEECQNLVLDPANIELDTPPDFRLSQLEFGSQDSF
IAWGDTKLID
>PsNAC24(psu.T.00019481.1)
MAPVSLPPGFRFHPTDEELVAYYLKRKINGRKIELEVIPEVDLYKCEPWD
LPGKSLLPSKDLEWYFFSPRDRKYPNGSRTNRATKAGYWKATGKDRKVNS
QMRAVGMKKTLVYYRGRAPHGARTGWVMHEYRLDERECETASGLQDAYAL
CRVFKKSTTIPKVGEHYAAATATNPISSDYSSSMELYSEGRCEDLESSDY
PIPIDPCSPNMTAGSSLNLHRGRDGRWMQYLSEDAFNYTTPSFQNSASVS
YPPTKVCEIREANEGFKGGRLVENLRWVGMSNKNMEQSLFEEPKIVPIES
ISSFQREEHEVQGETYPHNNYKPFNDTELNDFPLEFFSNVDPNDNFLDNA
DMDDFSSSPTFEVVEKIEVNHGMFVSTRQVAETFFYQIVPSKTVRVHLNP
VMAHNCSTRKTDAQVRSKRCSFFSKIKELAMHKSTMPWRKVASNIIGVIS
LLLTYCIYLWEYMENEELMHCLSSNGKVVKRREEGCSSNIKKVKKPGRNT
CSCSDKTHKVGSINTRSGSTSSLLLNKTWPFLTITLALCSVLVHNTPPFS
>PsNAC25(psu.T.00021508.1)
MTIVEASTIFPGFRFSPTDEELISYYLKKKMEGSEKGVEIISMIEIWKYE
PWDLPAKSVVQSDNEWFFFSPRGRKYPNGSQSKRATELGYWKATGKERNV
KSGSNVIGTKRTLVFHIGRAPKGERTEWIMHEYCLNGNSQDSLVVCRLRK
NSDFHLNDTLNPASRSRKRLSAMNNNSSSSEVGINQTGVSEGALGISEGD
RAAECSSKRCISSNDSHSIEQIESATESNAKLSNEVSKPGCSSHQNCDDD
KDFYAEILKDDIIKLDEFSTPSISHRLQPTVTNTSEVERKSDNDDLQQGD
RQQGNNGDRQQGGHDDLQQGEYQQGDSDDYQVGDRQQRDIGDL
>PsNAC26(psu.T.00022142.1)
MGLPLGFRFCPRDEELVRDFLYRKIHGLNMGDHVIVEKDVYAHEPWLLDN
WSVKACWMTCLERYYFVRREKKAKSTSGNGGEIHAPTPEGQSTPTETSNH
YTLPHQEHNGVAIPNNHDEQKQLALEDEFDRDFAIFYHAYPDEIHVSTPE
GQRIPIQTTPENGTSNSHQEAIPIIPEDQLSLELELDFDTILAPFFQPSD
DQILNDMPTSFTPEAQSAENYASSNSCMSIYNVQQVSPPQDDNYMEFASY
LLLEDTDM
>PsNAC27(psu.T.00022330.1)
MAHVPLGYHFNPSDDVLVSHYLVNKVTGRLLSTDLAIIECDVYGKEELWK
KKFEKHPEEDVLYFFTQNKLKTKKGLRNMDRTAGENHTWRTQFDSKIHKV
IAGKKHIASTKFFSYTDTKSRRATKEWVMYEFRLSDEFKKFLIGKKMYLR
EYVICRIHRKIATSAADSVALGCEFEDFRDIFSHPSSGSTDSSVNFNKPH
LQFLPQCSNPFFNQNPQGLGSSDSFVNFKEPHQQFPPQASAPFYNQNPQG
SIMFFNGSTSLNHSPVLDQSPSYSNQEIGCRSVVTEDQNSSYSSITENEA
PIFPYPVSMYQTHDYSMNFTDSTFCYMNNTITQTPQGSTPFLHGSTGLNH
SPVLDPSLLNYDFNNFNSNSTQNNDNPSSLISEVVQSSAPQAPPANVDTT
TGHEGGWSSDFHTALNEEEMARMRLIGELDSSAWNELVDLDTAPTPSYSV
EDYLPLGEIFTF
>PsNAC28(psu.T.00023100.1)
MAEVPTGYRFVPSDQELLSHYLYNKVMGEPLSCQKSVVERDLYGNQDPWE
MCRDYTSNTGNFYFFTKLKMFDNGNKKHRRVGQGTWKESISSKEVLDPSK
MVLGFKKMYNYKNGGSQNVGGGWIMYEYSLGGSFLEQAKAKIPNWHHNQI
VLCMLKDNGCPEGKKDEHQIPLPKSSSASRKRKAKDNHTNLSTQEIQICH
ATVDQDHQISPPILASASPKRRKAKNNHTNLSTQEIQICDATVEIQICDA
TVDQDQVWSWVETSEKQQQDMVISDGVSISDYQSQQNHYVVANNCEDLSS
PLSSLIHASDDIPIWEHQTHATESWVETSEQQDMGVSDGVSISEYQWQQN
HVVSINSEELSLIHASNDLPVWEHQTHATNDINESWVETSEQLDMRVSDD
VSISEYQWQQNHVVSTNSEESSVIHASNDLPVWEYQTHVTDEEDSPPAIS
NACVNAQQPVNSLIQVDSYLEPQMGGTNPQQHSMYSFLNSILA
>PsNAC29(psu.T.00023394.1)
MSREASTPPPTPLPPPTPMTALAPGFRFHPSDEELVWYYLRRKVCDKSFH
FDAVSEINIYKSEPWDLPGKSRMKGRDLEWYFFSPLDKKFGNGSKTNRST
SMGFWKTTGRDRVVRHDSRNVGMKKTLVFHKGRTSGAKRTNWVMHEYRLL
DEELDKARGVQDGYVLCRVFEKSGLGPPIGDQCAPFIEDDWEDDIQGAEA
AAEVVAGDDAGLEGNELVKYLGNPKDPA
>PsNAC30(psu.T.00023467.1)
MEFDQVPPSFRFKPSDEELIKHYLLHKVIGRPLSTDVAITECEVYGKEGL
WKKRFETGPQTNTLYFFTHLKTKTANGKKNMERSAGGGCTWKNQTDTNIC
CGKTKQHIGYVTMFSHTNNRKATKEWVMHEYRLSHDLLKGITRSGIHLEE
VPVICKIERLKPKDNDAPKAAQQQIFPLPNNNTWQTTVPSVAAAGSLHHS
YSSPPPHPLLSGCQTTILLGSNPQSIMIPPLQIPLNISLLPTNAPIPCFM
MLLPPP
>PsNAC31(psu.T.00023789.1)
MEMESCVPPGFRFHPTEEELVGYYLKRKINSLRIDLDVIIDIDLYRMEPW
DIQDRCNLGYYEQNEWYFFSHKDKKYPTGTRTNRATAAGFWKATGRDKAV
LSKSRVIGMRKTLVYYKGRAPNGRKSDWIMHEYRLQTSEHGPPQEEGWVV
CRAFKKPCPSHKQGYEAWHHANYIRNGSSFGPHHPIQTQY
>PsNAC32(psu.T.00025531.1)
MEFDQVARGFRFKPTDGEIIKHYLLHKVIGRTLSTDIAISIECEVYGNEG
LWKKIFETRPQENTLYFFTHLKTKTANGKKNMERSAGGGCTWKNQTDTNI
CCGKTKQHIGYVTMFSHTKNRKATKEWVMHEYRLSHDLLKGITRSGIHLE
EIPVICKIKRLKPKDNDAPEAAQQQIFPLPNDNNTWLQPTIDNDSTTTYS
TSCCYNMSNQQHQPFANQCSNTFFHDAFTTSLNHEGLLYSPPHHNIQPLS
VYPLSSINNEQVAVAPLYFINNVQVAMIALSQQPTSEQDITTRHKA
>PsNAC33(psu.T.00026953.1)
MESFDKVPLGYRFKPSDEVLITHYLLRKVAGRPMSSDLAITECDVYGRDQ
LWKKMFDKRPNAKALYFFTHLKKKTANGKKNMDRCAGPDTTWRNQTETKI
YRPGVGETKLHVGCVTKFSLINNASRKATKEWVMHEYRLSDHLLTGTTRS
GMHFKEEYAICKIKRKKLKGPVAPSESTLSGSGSRDDYQTLLGSVDDYQS
THLSSSPVPTWPNNNTCHTSFPSYSSSSSATSAQSHLGSVDDCQSTHLSS
SPVPTWPNNNTWHTTPLAYSSSSATSAQTQLHLSYSSPDPFSLPNNNNTC
LQYDDYFTNFTTYPTLANQTSNTTSFNHDSLAPHLTIHPLSVSPLPSINH
EQLPAASQPPAQQDITTLHKTLNDEEMAQVRLIAQMDWHLPAPTPYYPSL
EDYDCGEIFTF
>PsNAC34(psu.T.00027091.1)
METKPKSKINLPPGFRFHPSDEELITHYLKNKVNSIPIPASIIAEVDLYK
YNPWELQQKALFGDDEWYFFTPRDRKYPNGARPNRATALGYWKATGIDRP
ILASCGLKRIGVKKGLVFYMGRSPKGLKTEWHMHEYRLLDLVNCNPKRKV
SMRLDDWVLCRVRQKSSIPNLEVQNSNEAAAAAGYFPKVNVTDTNLSNVE
MMRNLPYNNNSHYYLTSLPLQIFFPIIKQFQL
>PsNAC35(psu.T.00027334.1)
MAELPVGYRFNPTDEELISHYLYNKITGKPLSCDKAIVERDLYAGESPLE
IFRATGTGTGSIRYFFTELSGSSKRCRRTIGNGKGSWGCKARDVAIVDSH
NRTIGQRKQFSYKGGPTEEGKWIMHEFRLDPNPSPKSHLVLCRITDVDEK
ASIFRTESSTSPPLNQAFTSFDMPEAFPVQDTTPSNEAFYAHSVQEMTPL
NEAHSVEDNNMREAFPASQEIMPFNEASSCPIPHNYGERESALVDNPEFP
IQRIIPDWSCTFEELLDGKVHQPEFSTTNHLTTNDAYSKDLEEFPTPQAQ
MEVETTDHPTQEGVADFLHQIMSSVYEPSSFYVEEPHLKRMRLAYV
>PsNAC36(psu.T.00027507.1)
MGLPLGFRFCPRDEELVRDFLYRKIHGLNMGDHVIVEKDVYAHEPWLLDN
WSVKACWMTCLERYYFVRREKKAKSTSGNGVRPNRMVGDFQGGFWKANAG
DKHVKDHQGRLLGCLQTLTFYSYNTQRRDRKDSTKTNWIMHEYRLPSKTI
FQEWVLCRIKYNGKPNGIIEEEHHHSVDSNDLISYYLSMAVDHHHQGQGQ
GVINQQQHQHQLGLQDDLNAFFTTPPHQGEIHAPTPEGQSIPTETSNHYT
LPHQEHNGVAIPNNHDEQKQLALEDEFDRDFAIFYHAYPDEIHVSTPEGQ
RIPIQTTPENGTSNSHQEAIPIIPEDQLSLELELDFDTILAPFFQPSDDQ
ILNDMPTSFTPEAQSAENYASSNSCMSIYNVQQVSPPQDDNYMEFASYLL
LEDTDM
>PsNAC37(psu.T.00027574.1)
MGLRDIGATLPPGFRFYPSDEELVCHYLYKKIANEEVLKGTLVEVDLHTC
EPWQLPEVAKLNAHEWYFFSFRDRKYATGFRTNRATTSGYWKATGKDRPV
LEPATREVVGMRKTLVFYKNRAPNGFKTGWIMHEFRLETPHMPPKEDWVL
CRVFHKARERMAPQLVLLLQLMQHLLQLKTAMHYGEDDYGFLWDMTSLEE
NSLGNGGLPSNLEDMGFEVDNSIAFI
>PsNAC38(psu.T.00029042.1)
MLALEEILCELNGDDMNEQGLPPGFRFHPTDEELITFYLATKVYHGSFCG
IEIAEVDLNRCEPWELPDTAKMGKKEWYFFSLRDRKYPTGLRTNRATGAG
YWKATGKDKEVYSASNGALLGMKKTLVFYKGRAPRGEKTKWVMHEYRLDG
DFSYRHTCKEEWVICRIVHKSGEKKTQLYQSQSYHLMREAAAAAVQNRAQ
LFSSSSHFQLPDANLRWMDKIHHQNPFQNPLFLDVDSTGVLGFSAADTPG
PDFQMMLDPASITVTGDSWPLDL
>PsNAC39(psu.T.00029539.1)
MESFDKVPQGYRFKPSDEVLITHYLLRKVAGRPMSSDLAITECDVYGRDQ
LWKKIFDKRPNAKALYFFTHLKKKTANGKKNMDRCAGPDTTWRNQTETKI
YRPGVGETKLHVGCVTKFSLINNASRKATKEWVMHEYRLSDHLLTGTTRS
GVHFKDEYAICKIKRKKLKGPVAPSESTLSGSGSGSRDDYQTLVSLLLSS
SPLPTCPNNTSLPSVAPTSGYDYQTLHLPSSPVPTWPNNNTCHTSFPSYS
SSSSATSAQSQLGSVDDYQSTHLSSSPVPTWPNNNTCHTSFPSYSSSSSA
TSAQSQLGSVDDCQSTHLSSSPVPTWPNNNTWHTTPISYSSSSAASAQTQ
LHLSYSSPDPFSLPNNNNTCLQYDDSFTNFTTYPTLANQTSNTTSFNLDS
LAPHLTIHPLSVSPLPSINHEQLPAAPQPPAQQDITTLHKALNDEEMAQV
RLIAQMDWHLPAPTPYYPSLEDYDCGEIFTF
>PsNAC40(psu.T.00029554.1)
MEFDQVPPSFRFKPSDEELIKHYLLHKVIGRPLSTDVAITECEVYGKEGL
WKKRFETGPQTNTLYFFTHLKTKTANGKKNMERSAGGGCTWKNQTDTNIC
CGKTKQHIGYVTMFSHTNNRKATKEWVMHEYRLSHDLLKGITRSGIHLEE
VPVICKIERLKPKDNDAPKAAQQQIFPLPNNNTWQTTVPSVAAAGSQHHS
YSSPPPLPTPFWLPNHNITWQQPTINTIPLNISLLPTNAPIPCFMMLLPP
PRTTRASSIPLLITTFNRYQSILFPPLIMSSGSGTSFFH
>PsNAC41(psu.T.00030020.1)
MDETTPELELPGFRFHPTEEELLEFYLKNIVFGKRLRFDIIGLLNIYHHD
PWDLPGLAKIGEREWYFFVPRDRKHGSGGRPNRTTENGYWKATGSDRKIF
SLSDPKRSIGLRKTLVFYQGRAPRGGKTDWIMNEYRLPDSCSVLKDIVLC
KIYRKATPVKVLEQRAAMEEEEMKAKYAATPTSPMSSIDTMSFSTVQQEQ
VVMAPLTSMHHMVCKKEEQDALENGDKNDQAENNTKGTSSLIKLPPGSDF
LSELQVPKFSMDWTQDNFWTQLNSPWLQNLTPCANILNF
>PsNAC42(psu.T.00031401.1)
MKNTCDLPPGFRFHPTDEELIMYYLRNQASSRPCPASIIPEIDIYKFDPW
ELPEKAEFGENEWYFFSPRERKYPNGVRPNRATGSGYWKATGTDKAIYSG
SKYVGVKKALVFYKGRPPKGVKTEWIMHEYRLSGTPPPPPNRRQNGSMRL
DDWVLCRIYVKRGMGRALERKNR
>PsNAC43(psu.T.00032330.1)
MKQIAIDLLNEEGKRLFREHNMELPLLKINDGPRPRFRYFFGPNDEQLIA
RFLKKKISNKPLPMNPIQNTDQLYRFKPQRLVAMCKNSEEWHFNSEDGKM
WYFFTQLNCKPNRMPLNPKAGVGYWKVRGADKIIYSTKGLRAIFRRNRQT
GSQFGELFGATYKMGPPIGVKKQLIFYEITPTGAVKTDWVMHQYRVSDHD
MQTNGWVLCKIYKLLRREMAQGVQDGGEGRLQMPDGGEAPQMPHQAQDSM
AEGVQDGGEGRLQMPRGAQDAPQMPHQAPDSMPQGAQDGGQGLQIMCSRM
SRL
>PsNAC44(psu.T.00032493.1)
MEDLPPGFRFYPTEEELISFYLRNKLEGSRQDLDRLMNRVIPVVDIYEFN
PWDLRPGELCHDDPEQWFYFIPIQEREAIGGRPNRLTTSGYWKATGSPGY
VYSAGNTIIGVKRTMVFYIGRAPTGRKTEWKMNEYKAIDSATTTPTLRHE
FSLCRVYKKLKA
>PsNAC45(psu.T.00033584.1)
MNKTSGICKEDEQINCPPGFRFHPTDEELITHYLSPKVMDSSFCAIAVAE
VDLNKCELWDLPWKAKIGEKEWYFFCVRDRNYPAGLRTNRATDAGYWKAT
GKDKEIYRGLRQLPSTTATAGEESLGSGFMGRRVL
>PsNAC46(psu.T.00033625.1)
MSGQLSLPPGFRFHPTDEELVTHYLCRKCASQSISVPIIKDIDLYKYDPW
QLPGMALYGEKEWYFFSPRDRKYPNGSRPNRSAGTGYWKATGADKPIGKP
KTVGIKKALVFYAGKAPKGVKTNWIMHEYRLANVDRSAGKKNINNSRLDD
WVLCRIYNKKGSTEKQYTFDQKPGKFVEKQYTFDQKPGKFSEIREIKPEI
MSSMGINQTPPLPQAVPLSVQPPPMMNDYIHFDSSESIPRLHTESSCSEQ
VLSPDFTWNKEVQSEPKLNGMDYQYNYMDTFPDDPFGNQTQFGMDQFSPF
YDMFMNLQKSL
>PsNAC47(psu.T.00033883.1)
MEDLPPGFRFYPTEEELVSFYLRNKLEGSRQDLDRLMNRVIPVVDIYEFN
PWDLRPGELCHDDPEQWFYFFIPIQEREARGGRPNRLTTWDEHQQAEKEW
KMNEYKAIDSATTTPTLRHEFSLCRVYKKLKSMRAFDRRPSGVVIAQHQH
DASRGGIQATTSNTRNHPTPVERTSSPETSSSGDHPQHHGHPSQTGESSN
WEMEVDNELLWDWEK
>PsNAC48(psu.T.00034455.1)
MLTLHFLPPKQNLLYTPPSPNPNPKKIPQIQSTPTQISTMGYEASATPAT
ALAPGFRFHPTDEELVRYYLKRKVCGKSFRFDAISEIDIYKSEPWDLPGK
SKLKGRDLQWYFFSPLDKKYGNGSRMNRATGEGYWKATGNDRPIRHDFRN
VGMKKTLVFHKGRAPGGKRTDWVMHEYRLVDEELEKAVYQKKDLEKASED
GYVLCRVFQKSGPGPRNGDQYALFFEDEWEDDRSVLVPGAEAVDERTAGD
YARPEGTNLLQFWPC
